# Supplementary material for: Wheat Transcription Factor TaMYB60 Modulates Cuticular Wax Biosynthesis by Activating TaFATB and TaCER1 Expression
Source: Int J Mol Sci. 2024 Sep 26;25(19):10335. doi: 10.3390/ijms251910335 (PMC11477597; doi:10.3390/ijms251910335)
Supplement: Supplementary file 1 [file ijms-25-10335-s001.zip]

Archive with 1 entries (1 files):
- ijms-3202306-supplementary.pdf
